# Supplementary material for: The GSTP1 rs1695 Polymorphism Is Associated with Mercury Levels and Neurodevelopmental Delay in Indigenous Munduruku Children from the Brazilian Amazon
Source: Toxics. 2024 Jun 19;12(6):441. doi: 10.3390/toxics12060441 (PMC11209255; doi:10.3390/toxics12060441)
Supplement: Supplementary file 1 [file toxics-12-00441-s001.zip]

Archive with 1 entries (1 files):
- toxics-3054594-supplementary.pdf
